# Supplementary material for: Role of the TSPO–NOX4 axis in angiogenesis in glioblastoma
Source: Front Pharmacol. 2022 Oct 7;13:1001588. doi: 10.3389/fphar.2022.1001588 (PMC9585329; doi:10.3389/fphar.2022.1001588)
Supplement: Supplementary file 1 [file Table1.xls]

## Sheet: Sheet1
Days	NC-NOX4	NOX4 inhibitor
28	1
32	1
29	1
24	1
33	1
27	1
26	1
36		1
33		1
37		1
31		1
35		1
31		1
38		1
34		1
